# Supplementary material for: Usefulness of Respiratory Mechanics and Laboratory Parameter Trends as Markers of Early Treatment Success in Mechanically Ventilated Severe Coronavirus Disease: A Single-Center Pilot Study
Source: J Clin Med. 2021 Jun 6;10(11):2513. doi: 10.3390/jcm10112513 (PMC8201161; doi:10.3390/jcm10112513)
Supplement: Supplementary file 1 [file jcm-10-02513-s001.zip]

Archive with 8 entries (7 files):
- supplemental_figures/
- __MACOSX/._supplemental_figures
- supplemental_figures/supplement_figure1.tiff
- __MACOSX/supplemental_figures/._supplement_figure1.tiff
- supplemental_figures/supplemental_figure_2.tiff
- __MACOSX/supplemental_figures/._supplemental_figure_2.tiff
- supplemental_figures/supplement_figure3.tiff
- __MACOSX/supplemental_figures/._supplement_figure3.tiff
